# Supplementary material for: An Analytical Protocol for the Differentiation and the Potentiometric Determination of Fluorine-Containing Fractions in Bovine Milk
Source: Molecules. 2023 Jan 31;28(3):1349. doi: 10.3390/molecules28031349 (PMC9921670; doi:10.3390/molecules28031349)
Supplement: Supplementary file 1 [file molecules-28-01349-s001.zip]

Archive with 1 entries (1 files):
- molecules-2122966-supplementary.pdf
